# Supplementary material for: Group size experiences with enhanced pre- and postnatal development studies in the long-tailed macaque (Macaca fascicularis)
Source: Primate Biol. 2020 Mar 11;7(1):1–4. doi: 10.5194/pb-7-1-2020 (PMC7096737; doi:10.5194/pb-7-1-2020)
Supplement: The supplement related to this article is available online at: https://doi.org/10.5194/pb-7-1-2020-supplement. [file pb-7-1-supplement.zip]

Archive with 3 entries (3 files):
- supplement data for Figure 3.xlsx
- supplement data for Figure 1.xlsx
- pb-7-1-2020-supplement-title-page.pdf
